# Supplementary material for: Partitioning variance in reproductive success, within years and across lifetimes
Source: Ecol Evol. 2023 Nov 20;13(11):e10647. doi: 10.1002/ece3.10647 (PMC10660325; doi:10.1002/ece3.10647)
Supplement: Supplementary file 1 — Appendix S1 [file ECE3-13-e10647-s001.zip]

Archive with 7 entries (7 files):
- ece310647-sup-0001-SupplementaryS1.pdf
- ece310647-sup-0002-SupplementaryS2.docx
- ece310647-sup-0003-CodForBoxS1.R
- ece310647-sup-0004-PartitionAnnual.R
- ece310647-sup-0005-PartitionLifetime.R
- ece310647-sup-0006-SimAnnualSampling.R
- ece310647-sup-0007-SimLifetimeSample.R
