# Supplementary material for: Partitioning variance in reproductive success, within years and across lifetimes
Source: Ecol Evol. 2023 Nov 20;13(11):e10647. doi: 10.1002/ece3.10647 (PMC10660325; doi:10.1002/ece3.10647)
Supplement: Supplementary file 1 — Appendix S1 [file ECE3-13-e10647-s001.zip › ece310647-sup-0003-CodForBoxS1.R]

library(plyr)
omega = 5
Ages = 1:omega
##N = rep(100,omega)
N = c(240,120,60,30,15)
##N = round(N/4)  ## Use this line to adjust Nx vector by 4x, 2x, x/2, or x/4 to get 16-fold range of N1 values
## N = round(N*4)
#bx = rep(1,omega)
bx = Ages
##bx = rev(Ages)
bxprime = bx/(sum(bx*N)/(2*N[1]))
bxbar = sum(bxprime*N)/sum(N)
NOffspring = 2*N[1]
W = bxprime*N  ## relative probability that an offspring will come from each age class
W2 = N/sum(N)
NReps = 100

EVark = bxprime
EVarkbar = EVark/N
ESSBRandom = ((omega-1)/omega)*sum(N*EVarkbar)

ParametricSSB = sum(N*(bxprime-bxbar)^2)
EactualSSB = ParametricSSB + ESSBRandom
actualSSB = 1:NReps

report = (NReps/10)*(1:10)  ### report progress every 10% of job

for (R in 1:NReps)  {

if(R %in% report)  {
    print(paste0(" Replicate = ",R))
    flush.console()    }  ## end if  

kbar = rep(0,omega)

AgesOfParents = sample(Ages, NOffspring, replace = T, prob = W)
K = count(AgesOfParents)
for (j in 1:nrow(K)) { kbar[K$x[j]] = K$freq[j]/N[K$x[j]]  } 
BigK = sum(K$freq)/sum(N)
actualSSB[R] = sum(N*(kbar-BigK)^2)

} # end for R

ActualExtra = mean(actualSSB) - ParametricSSB
ActualExtra
ESSBRandom
ActualExtra/ESSBRandom

ParametricSSB
cor(bxprime,N)
