# Supplementary material for: Partitioning variance in reproductive success, within years and across lifetimes
Source: Ecol Evol. 2023 Nov 20;13(11):e10647. doi: 10.1002/ece3.10647 (PMC10660325; doi:10.1002/ece3.10647)
Supplement: Supplementary file 1 — Appendix S1 [file ECE3-13-e10647-s001.zip › ece310647-sup-0004-PartitionAnnual.R]

## PartitionAnnual.R  partitions annual reproductive variance into within-age and between-age components
## sample input file is for male black bears

######## User Inputs
Vitals = read.csv(file="MyPath/Vitals.csv")
omega = nrow(Vitals)  # maximum age = number of age classes
N1 = c(260,260) # number of yearlings of each sex in each cohort.  First number should be for the sex whose data are being analyzed
Option = 2 ### 1 = No PlusAgeGroup; 2 = there is a PlusAgeGroup indexed as age omega 
NPlus = -9999
if(Option == 2)  {NPlus = 11 }  ## enter number of individuals in plus age group; it is just a coincidence that NPlus and the plus age group are both 11 in this example
Rounding = 1 ## if 1, Nx vector is rounded to integers; if 0, no rounding

#######
demography <- function(omega,Survival,N1,bx1,vk1,NPlus,Rounding)  {
 S = c(1,Survival[-omega])
 Lx = cumprod(S)       ### cumulative survival
 PrimarySexRatio = N1[1]/(N1[1]+N1[2])
 if(Rounding == 1) {Nx = round(N1[1]*Lx,0)} else {Nx = N1[1]*Lx}   ### expected number in each age class for target sex
 if(NPlus > 0)  {  ## adjusts for Plus age group, if any
   Nx[omega] = NPlus
   Lx[omega] = Nx[omega]/Nx[1]
   }  # end if
 bxlx = bx1*Lx
 FIndex = sum(bxlx)  ## should be 1/PrimarySexRatio in a stable pop 
 bx2 = (1/PrimarySexRatio)*bx1/FIndex  ## stable-N age-specific fecundity for target sex
 phi1=vk1/bx1
 vk2 = bx2*(1 + (bx2/bx1)*(phi1-1))  ## rescaled variances per Crow and Morton 1955
 phi2 = vk2/bx2
  scaledData = cbind(Lx,bxlx,Nx,bx2,vk2,phi2)
 return(scaledData)   }  ## end function
#######

############### Main prograam

AL = sum(Vitals$bx>0) ## adult lifespan 
alpha = omega - AL + 1  # fixed age at first reproduction
Ages = 1:omega
AdultAges = Ages[alpha:omega]
Survival = Vitals$sx
bx1 = Vitals$bx
vk1 = Vitals$vk
phi1 = vk1/bx1

demo = demography(omega,Survival,N1,bx1,vk1,NPlus,Rounding)
lx = demo[,"Lx"]
Nx = demo[,"Nx"]
bxlx = demo[,"bxlx"]
bx2 = demo[,"bx2"]
vk2 = demo[,"vk2"]
phi2 = demo[,"phi2"]

AdultN = sum(Nx[alpha:omega])
samplekbar = sum(bx1*Nx)/AdultN  ## weighted mean sample offspring number
Q = sum(bxlx)/2  ## index of sampling intensity
Annualkbar = samplekbar/Q  ## mean annual offspring number for adults, scaled to constant N

## sums of squares of deviations
SSExraw = Nx[alpha:omega]*vk1[alpha:omega]
SSExscaled = Nx[alpha:omega]*vk2[alpha:omega]
SSEhat = sum(SSExscaled,na.rm=TRUE)
SSE = SSEhat
SSExrandom = Nx[alpha:omega]*bx2[alpha:omega]
SSErandom = sum(SSExrandom, na.rm=TRUE)
SSEnonrandom = SSEhat - SSErandom
SSBxraw = Nx[alpha:omega]*(bx1[alpha:omega]-samplekbar)^2
SSBxscaled = Nx[alpha:omega]*(bx2[alpha:omega]-Annualkbar)^2
SSB = sum(SSBxscaled,na.rm=TRUE)
SSBrandom = ((AL-1)/AL)*sum(vk2,na.rm=TRUE)
SSBhat = SSB - SSBrandom
SSBnonrandom = SSBhat
SST = SSE + SSB 

Partition = matrix(NA,5,2)
colnames(Partition) = c("SSE","SSB")
rownames(Partition) = c("raw","scaled","unbiased estimate","random","nonrandom")
Partition[1,1] = sum(SSExraw)
Partition[2,1] = SSEhat
Partition[3,1] = SSE
Partition[4,1] = SSErandom
Partition[5,1] = SSEnonrandom
Partition[1,2] = sum(SSBxraw)
Partition[2,2] = SSB
Partition[3,2] = SSBhat
Partition[4,2] = SSBrandom
Partition[5,2] = SSBhat

fSSErandom = SSErandom/SST 
fSSEnonrandom = SSEnonrandom/SST 
fSSBrandom = SSBrandom/SST 
fSSBnonrandom = SSBnonrandom/SST 

Partition


### calculate Nb, using data for adults
SSx = Nx*(vk2 + bx2^2)  ## age-specific sums of squared offspring numbers, from relationship vk = SS/N - bx^2 
AnnualVk = sum(SSx,na.rm=TRUE)/AdultN - Annualkbar^2  ### variance in offspring number for all adults in one year
AnnualPhi = AnnualVk/Annualkbar
Nb = (Annualkbar*AdultN - 1)/(Annualkbar - 1 + AnnualPhi)  ## discrete generation inbreeding Ne formula
NbN = Nb/AdultN  ## ratio of Nb to AdultN
Reduction = 1 - NbN  ## proportional reduction in Nb from > random variation in offspring number
fWithin = Reduction * SSEnonrandom/(SSEnonrandom + SSBnonrandom)
fBetween = Reduction * SSBnonrandom/(SSEnonrandom + SSBnonrandom)
     
### calculate Crow's Opportunity for Selection
rawI = AnnualVk/Annualkbar^2
DeltaI = rawI - 1/Annualkbar
##fractions due to within-age and between-age variance components
DeltaWithin = DeltaI*SSEnonrandom/(SSEnonrandom + SSBnonrandom)
DeltaBetween = DeltaI*SSBnonrandom/(SSEnonrandom + SSBnonrandom)
c(rawI,DeltaI,DeltaWithin,DeltaBetween)

################# pie diagrams

###ANOVA
slices <- c(SSEnonrandom,SSErandom,SSBnonrandom,SSBrandom)
lbls <- c("1","2","3","4")
pie(slices, labels = lbls, col = c("blue", "cornflowerblue","red","pink"))
 
## Nb/N
slices <- c(NbN,fBetween,fWithin)
lbls <- c("5","3","1")
pie(slices, labels = lbls, clockwise = TRUE, init.angle = 270, col = c("black", "red","blue"))

### OFS
slices <- c(fBetween,fWithin)
lbls <- c("3","1")
pie(slices, labels = lbls, clockwise = TRUE, init.angle = 270, col = c("red","blue"))
 
