# Supplementary material for: Partitioning variance in reproductive success, within years and across lifetimes
Source: Ecol Evol. 2023 Nov 20;13(11):e10647. doi: 10.1002/ece3.10647 (PMC10660325; doi:10.1002/ece3.10647)
Supplement: Supplementary file 1 — Appendix S1 [file ECE3-13-e10647-s001.zip › ece310647-sup-0005-PartitionLifetime.R]

## the 'count' function requires package 'plyr'
library(plyr)

###User inputs
LRSData = read.csv(file="MyPath/LRSData.csv")
BootReps = 1000
###These data include reproduction in successive years by all parents that were age 1 in the first year

##############
 AnalyzeData <- function(NewLRSdata)  {
 
 Died = rep(0,length(Ages))
 D = count(NewLRSdata[,"Died"]) ## Number that died after reaching each age
 for (j in 1:nrow(D)) {
 Died[D$x[j]] = D$freq[j]  }
 
 TotOff = sum(NewLRSdata[,"LRS"])
 kbar = TotOff/members  ## mean LRS in the sample
 Q = kbar/2  ## index of sampling intensity relative to level that would be comprehensive
 Events = sum(Died*Ages)
 bbar = 2*members/Events  
 
 ## get kbar for each age for survivors
 rawkbar = rep(0,length(Ages))
 Nx = rawkbar
 for (j in 1:length(Ages))  {
  Nx[j] = sum(!is.na(NewLRSdata[,j+1]))  ## number of members with RS data for each adult age class
  if(Nx[j]>0) {rawkbar[j] = mean(NewLRSdata[,j+1],na.rm=T)}
 }  # end for j
 rawKbar = sum(rawkbar*Nx)/sum(Nx)  ## overall mean # offspring per bird per year
 TargetNOff = 2*length(Parents) ## number of offspring that would prodduce a stable population = 2*N1
 bxhat = (TargetNOff/TotOff)*rawkbar
 bxhatbar = (TargetNOff/TotOff)*rawKbar
 
 ## Get raw mean and variance of LRS for each age at death
 rawLRS = rep(0,length(Ages))
 rawVLRS = rawLRS
 for (q in 1:length(Ages))  {
  Z = subset(NewLRSdata,NewLRSdata[,"Died"] == q)
  if(nrow(Z)>0) { rawLRS[q] = mean(Z[,"LRS"],na.rm=T)}
  if(nrow(Z)>1) { rawVLRS[q] = var(Z[,"LRS"],na.rm=T) } 
  } # end for q
  LRSbar = sum(rawLRS*Died)/sum(Died)
  
 ## Get raw SSE and SSB
 #rawSSE = rep(0,length(Ages))
 rawSSE = rep(0,4)
 rawSSB = rawSSE
 scaledVLRS = rawSSE

rawSSE = Died*rawVLRS
rawSSB = Died*(rawLRS - LRSbar)^2
adjrawSSB = sum(rawSSB) - ((length(Ages)-1)/length(Ages))*sum(rawVLRS)

scaledLRS = rawLRS/Q
for (q in 1:length(Ages))  {
  if(rawLRS[q]>0)  { scaledVLRS[q] = scaledLRS[q]*(1 + (1/Q)*(rawVLRS[q]/rawLRS[q] - 1))} }
  scaledVLRS[scaledVLRS<0] <- 0
scaledLRSbar = LRSbar/Q
SSE = sum(Died*scaledVLRS)
SSEhat = SSE
SSErandom = sum(Ages*Died*bbar)
SSB = sum(Died*(scaledLRS-2)^2)
SSBrandom = ((length(Ages)-1)/length(Ages))*sum(scaledVLRS)
SSBhat = SSB - SSBrandom
SSBlong = sum(Died*(Ages*bbar-2)^2)
SSThat = SSEhat+SSBhat
 SumsOfSquares = c(SSE,SSErandom, SSBhat,SSBrandom, SSBlong)
  return (SumsOfSquares)
  }# end function
  
###################
DoBootstrap <- function(OldData)  {
NewLRSdata = OldData[sample(nrow(OldData),nrow(OldData),replace=T),]
 return (NewLRSdata)
 }# end function
 
 ###################
 
 ################### Main Program

### analyze the empirical data
Years = unique(LRSData$Year)
Ages = Years - Years[1] + 1
cohort = LRSData
members = length(unique(cohort$ParentID))  ## number of different parents in the cohort = N1

## build the matrix of RS by year
Parents = unique(cohort$ParentID)
Pdata = matrix(NA,length(Parents),length(Ages)+3)
colnames(Pdata) = c("ID",Ages,"LRS","Died")
Pdata[,1] = Parents
for (k in 1:length(Parents))  {
  oneparent = subset(cohort,cohort$Parent == Parents[k])
  for (j in 1:length(Ages))  {
    Z = subset(oneparent,oneparent$AgeParent == j)
    if (nrow(Z) > 0)  { Pdata[k,j+1] = Z$Offspring  }
    }  # end for j
    } # end for k
 
## add LRS and age at death 
for (k in 1:nrow(Pdata))  {
Pdata[k,"LRS"] = sum(Pdata[k,2:5],na.rm=T)
if(!is.na(Pdata[k,"4"])) {Pdata[k,"Died"] = 4 } 
  else if(!is.na(Pdata[k,"3"])) {Pdata[k,"Died"] = 3 }  
  else if(!is.na(Pdata[k,"2"])) {Pdata[k,"Died"] = 2 }  
  else {Pdata[k,"Died"] = 1 }
} # end for k

 Died = rep(0,length(Ages))
 D = count(Pdata[,"Died"]) ## Number that died after reaching each age
 for (j in 1:nrow(D)) {
 Died[D$x[j]] = D$freq[j]  }
 TotOff = sum(Pdata[,"LRS"])
 rawLRSbar = TotOff/members
 rawLRSvar = var(Pdata[,"LRS"])
 Nx = rep(0,length(Ages))
  for (j in 1:length(Ages))  { Nx[j] = sum(!is.na(Pdata[,j+1]))  }
 
## find correlation between reproduction at age 1 and all subsequent reproduction
Post = rowSums(Pdata[,3:5],na.rm=T)
cor(Pdata[,"1"],Post,use="pairwise.complete.obs")

### Partition variance in LRS in original data
##SumsOfSquares = c(SSE,SSErandom, SSBhat,SSBrandom, SSBlong)
Partition = AnalyzeData(Pdata)
Partition

## compute deltaI from raw data 
  qbar = sum(Ages*Died)/sum(Died)  ## mean age at death
  EIlong = sum(Died*(Ages-qbar)^2)/(sum(Died)*qbar^2)  ## expected contribution from random variation in longevity
  rawI = rawLRSvar/rawLRSbar^2  ## raw Crow's I
  DeltaI = rawI - 1/rawLRSbar - EIlong  ## delta I for LRS from Waples and Reed 2023
  c(rawI, 1/rawLRSbar, EIlong, DeltaI)

###ANOVA
slices <- c(Partition[1]-Partition[2],Partition[2],Partition[3],Partition[4],Partition[5])
lbls <- c("1","2","3","4","6")
pie(slices, labels = lbls, col = c("blue", "cornflowerblue","red","pink","green"))

##Ne
slices <- c(Partition[1]-Partition[2],Partition[3],Partition[5])
lbls <- c("1","3","6")
pie(slices, labels = lbls, col = c("blue", "red","green"))

##OFS
slices <- c(Partition[1]-Partition[2],Partition[3])
lbls <- c("1","3")
pie(slices, labels = lbls, col = c("blue", "red"))


############ Bootstrap data
Results = matrix(NA,BootReps,5)
colnames(Results) = c("SSEhat","SSErandom","SSBhat","SSBrandom","SSBlong")
for (B in 1:BootReps)  {
 Bootdata = DoBootstrap(Pdata)
 Results[B,] = AnalyzeData(Bootdata)
 }
 
colMeans(Results) 
 
Within = Results[,1]
Between = Results[,3]
Total = Results[,3]+Results[,1]
FBetween = Results[,3]/Total

 #hist(G)
CIforW = quantile(Within,probs = c(0.025, 0.5, 0.975),na.rm=T)  ## SSE*hat
CIforB = quantile(Between,probs = c(0.025, 0.5, 0.975),na.rm=T) ## SSB*hat
CIforT = quantile(Total,probs = c(0.025, 0.5, 0.975),na.rm=T)  ## SST*hat
CIforF = quantile(FBetween,probs = c(0.025, 0.5, 0.975),na.rm=T) SSB*hat/SST*hat

rbind(CIforW,CIforB,CIforT,CIforF)
