# Supplementary material for: Partitioning variance in reproductive success, within years and across lifetimes
Source: Ecol Evol. 2023 Nov 20;13(11):e10647. doi: 10.1002/ece3.10647 (PMC10660325; doi:10.1002/ece3.10647)
Supplement: Supplementary file 1 — Appendix S1 [file ECE3-13-e10647-s001.zip › ece310647-sup-0006-SimAnnualSampling.R]

## This code models a range of sampling efforts, indicated by the index Q
### Q < 1 represents proportional subsampling of a full cohort of offspring
## Q > 1 mimics sampling early life stages of a highly fecund species
## Q = 1 replicates comprehensive sampling
NReps = 1000
N = c(200,100,50,25,12)
#N = round(N/2)  # alternative ways of quickly rescaling population size without changin age structure
N = round(N*2.5)
#N = round(N*10)

Q = c(0.2,0.4,1,2)  ## index of sampling intensity
SampledOffspring = Q*2*N[1]
bx = rep(1,length(N))
##bx = 1:length(N)  ## increasing fecundity
##bx = rev(bx)  ## decreasing fecundity
bxprime = bx*2*N[1]/sum(bx*N)  ## rescales bx to values for a stable population
phi = rep(1,length(N)) ##stable N phi 

sampleVk = matrix(NA,length(Q),length(N))
samplebx = sampleVk
for (q in 1:length(Q)) {
for (j in 1:length(N)) {
  samplebx[q,j] = bxprime[j]*Q[q]
  sampleVk[q,j] = samplebx[q,j]*(1 + (samplebx[q,j]/bxprime[j])*(phi[j]-1))  ## rescaling Vk per Crow and Morton 1955
  }}

SampleKbar = 1:length(Q)
for (q in 1:length(Q))  {
  SampleKbar[q] = sum(samplebx[q,]*N)/sum(N)  }

EV = matrix(NA,length(Q),length(N))
ESSE = 1:length(Q)
ESSB = 1:length(Q)
adjESSB = 1:length(Q)
for (q in 1:length(Q)) {
for (j in 1:length(N)) {
  EV[q,j] = sampleVk[q,j]
  }}

##Parametric sums of squares
for (q in 1:length(Q)) {
  ESSE[q] = sum(N*EV[q,])
  ESSB[q] = sum(EV[q,])* (length(N)-1)/length(N) + sum(N*(samplebx[q,]-SampleKbar[q])^2)
  adjESSB[q] = sum(N*(samplebx[q,]-SampleKbar[q])^2)  }
  
MyMeans = array(NA, dim = c(NReps,length(N),length(Q)))
MyVars = MyMeans
rawSSB = matrix(NA,NReps,length(Q))
colnames(rawSSB) = Q
rawSSE = rawSSB
SSBprime = rawSSB
scaledSSE = rawSSB
scaledSSBprime1 = rawSSB  ## adjust, then rescale
scaledSSBprime2 = rawSSB  ## rescale, then adjust
scaledSSB = rawSSB
EDeterministic = 0
 
report = (NReps/10)*(1:10)  ### report progress every 10% of job

for (R in 1:NReps) {

if(R %in% report)  {
    print(paste0("Rep = ",R))
    flush.console()    }  ## end if 
    
q = length(Q)  ## first simulate maximum number of offspring   

BigOff = rep(NA,2)
bxhat = rep(NA, length(N))
Vkhat = bxhat

for (j in 1:length(N))  {
ParentAge = rep(j,N[j])
if (phi[j] == 1) {kvector <- rpois(N[j], samplebx[q,j])}
  else { kvector <- rnbinom(N[j], mu = samplebx[q,j], size = samplebx[q,j]^2/(sampleVk[q,j]-samplebx[q,j])) }
Add = cbind(kvector,ParentAge)  
BigOff = rbind(BigOff,Add)
   MyMeans[R,j,q] = mean(kvector)
   bxhat[j] = mean(kvector)/Q[q]
   MyVars[R,j,q]  = var(kvector) ## unbiased sample variance 
   if(mean(kvector)>0)  {Vkhat[j] = bxhat[j]*(1 + (1/Q[q])*(var(kvector)/mean(kvector) - 1)) } else {Vkhat[j] = 0}
      }  ## end for j
      
Vkhat[Vkhat<0] <- 0
BigOff = BigOff[-1,]
Kbar = sum(BigOff[,1])/sum(N)
scaledKbar = Kbar/Q[q]
rawSSE[R,q] = sum(N*MyVars[R,,q])  
rawSSB[R,q] = sum(N*(MyMeans[R,,q]-Kbar)^2)
SSBprime[R,q] = rawSSB[R,q] - sum(MyVars[R,,q])*(length(N)-1)/length(N) 
scaledSSBprime1[R,q] = SSBprime[R,q]/Q[q]^2
scaledSSE[R,q] = sum(N*Vkhat)
scaledSSB[R,q] = sum(N*(bxhat-scaledKbar)^2)
scaledSSBprime2[R,q] = scaledSSB[R,q] - sum(Vkhat)*(length(N)-1)/length(N) 

### Now do subsampling
### First, eliminate parents that produced no offspring
YesOff = subset(BigOff,BigOff[,"kvector"]>0)
### Now, convert the matrix of parents to a matrix of offspring
TotOff = sum(BigOff[,"kvector"])
MyOffspring = rep(NA,2)
for(k in 1:nrow(YesOff))  {
nOff = YesOff[k,1]
Moms = rep(k,nOff)
MomAge = rep(YesOff[k,2],nOff)
chunk = cbind(Moms,MomAge)
MyOffspring = rbind(MyOffspring,chunk)
} ## end for k
MyOffspring = MyOffspring[-1,]
##head(MyOffspring)
##table(MyOffspring[,"MomAge"])

for (q in 1:(length(Q)-1) ) {
LessOffspring = MyOffspring[sample(nrow(MyOffspring),SampledOffspring[q],replace=FALSE),]

bxhat = rep(NA, length(N))
Vkhat = bxhat

for (j in 1:length(N))  {
   SomeAges = subset(LessOffspring, LessOffspring[,"MomAge"] == j)
   MyMeans[R,j,q] = nrow(SomeAges)/N[j]
   bxhat[j] = MyMeans[R,j,q]/Q[q]
   skew = table(SomeAges[,"Moms"])
   SS = sum(skew^2)
   V = SS/N[j] - MyMeans[R,j,q]^2  ## population variance
   MyVars[R,j,q]  = V*N[j]/(N[j]-1) ## unbiased sample variance 
   if(MyMeans[R,j,q]>0)  {Vkhat[j] = bxhat[j]*(1 + (1/Q[q])*(MyVars[R,j,q]/MyMeans[R,j,q] - 1)) } else {Vkhat[j] = 0}
      }  ## end for j
Vkhat[Vkhat<0] <- 0

Kbar = SampledOffspring[q]/sum(N)
scaledKbar = Kbar/Q[q]
rawSSE[R,q] = sum(N*MyVars[R,,q])  
rawSSB[R,q] = sum(N*(MyMeans[R,,q]-Kbar)^2)
SSBprime[R,q] = rawSSB[R,q] - sum(MyVars[R,,q])*(length(N)-1)/length(N) 
scaledSSBprime1[R,q] = SSBprime[R,q]/Q[q]^2
scaledSSE[R,q] = sum(N*Vkhat)
scaledSSB[R,q] = sum(N*(bxhat-scaledKbar)^2)
scaledSSBprime2[R,q] = scaledSSB[R,q] - sum(Vkhat)*(length(N)-1)/length(N) 

} # end for q

} ## end for R

Actualbx = colMeans(MyMeans)
colnames(Actualbx) = Q
rownames(Actualbx) = N
ActualVk = colMeans(MyVars)
colnames(ActualVk) = Q
rownames(ActualVk) = N
## Print these matrices if you want to see summaries of the simulated data
Actualbx
ActualVk
ActualVk/Actualbx

Results = matrix(NA,length(Q),8)
colnames(Results) = c("ESSE","SSE","ErawSSB","rawSSB","ESSBprime","SSBprime","EFractionWithin","FractionWithin")
rownames(Results) = Q
Results[,1] = ESSE
Results[,2] = colMeans(rawSSE)
Results[,3] = ESSB
Results[,4] = colMeans(rawSSB)
Results[,5] =  adjESSB
Results[,6] =  colMeans(SSBprime)
Results[,7] =  Results[,1]/(Results[,1]+Results[,5])
Results[,8] =  Results[,2]/(Results[,2]+Results[,6])

ResultsB = matrix(NA,length(Q),9)
colnames(ResultsB) = c("ESSE","ScaledSSE","EScaledSSB","ScaledSSB","ESSBprime","ScaledSSBprime1","ScaledSSBprime2","EFractionWithin","FractionWithin")
rownames(ResultsB) = Q
ResultsB[,1] = ESSE[3]
ResultsB[,2] = colMeans(scaledSSE,na.rm=T)
ResultsB[,3] = ESSB[3]
ResultsB[,4] = colMeans(scaledSSB,na.rm=T)
ResultsB[,5] =  adjESSB[3]
ResultsB[,6] =  colMeans(scaledSSBprime1,na.rm=T)
ResultsB[,7] =  colMeans(scaledSSBprime2,na.rm=T)
ResultsB[,8] =  ResultsB[,1]/(ResultsB[,1]+ResultsB[,5])
ResultsB[,9] =  ResultsB[,2]/(ResultsB[,2]+ResultsB[,7])

Results  ## compares raw data with expected values based on values of Q
ResultsB ## rescales sums of squares and compares with parametric expectations under comprehensive sampling
##scaledSSBprime1 is the method used in the main text; it subtracts the expected random component from the raw SSB, then rescales the result
##scaledSSBprime2 is an alternative method mentioned in the SI; it first rescales the age-specific sample variances, then subtracts the expected random component from the rescaled SSB.
