# Supplementary material for: Partitioning variance in reproductive success, within years and across lifetimes
Source: Ecol Evol. 2023 Nov 20;13(11):e10647. doi: 10.1002/ece3.10647 (PMC10660325; doi:10.1002/ece3.10647)
Supplement: Supplementary file 1 — Appendix S1 [file ECE3-13-e10647-s001.zip › ece310647-sup-0007-SimLifetimeSample.R]

NReps = 10000
N = c(500,250,125,62,31)
#N = c(100,50,25,12,6)
AL = length(N)
Died = rep(NA,AL)
for (q in 1:(AL-1))  { Died[q] = N[q] - N[q+1] }  
Died[AL] = N[AL]
NAdults = sum(N)
cohort = N[1] ## total number in the cohort 

alpha = 1
Ages = 1:length(N)
Q = c(0.2,0.4,1,2)  ## index of sampling intensity
bx = rep(1,length(N)) ## constant fecundity
bx = 1:length(N)  ## fecundity increases with age
bxprime = bx*2*N[1]/sum(bx*N) ##stable N fecundity
phi = rep(10,length(N)) ##stable N phi 
Vk = phi*bxprime
EV = sum(Vk)

sampleVk = matrix(NA,length(Q),length(N))
samplebx = sampleVk
for (k in 1:length(Q)) {
for (j in 1:length(N)) {
  samplebx[k,j] = bxprime[j]*Q[k]
  sampleVk[k,j] = samplebx[k,j]*(1 + (samplebx[k,j]/bxprime[j])*(phi[j]-1))  ## rescaling Vk per Crow and Morton 1955
  }}

MyMeans = array(NA, dim = c(NReps,length(N),length(Q)))
MyVars = MyMeans
ScaledMeans = MyMeans
ScaledVars = MyMeans
BigLRO = matrix(NA,NReps,length(Q))
Bigkbar = BigLRO
ESSE = rep(NA, length(Q))
ESSB = ESSE
adjESSB = ESSE

rawSSB = matrix(NA,NReps,length(Q))
colnames(rawSSB) = Q
rawSSE = rawSSB
adjSSB = rawSSB
scaledSSB = rawSSB
scaledSSE = rawSSB
scaledSSBprime1 = rawSSB
scaledSSBprime2 = rawSSB
 
report = (NReps/10)*(1:10)  ### report progress every 10% of job

for (k in 1:length(Q))  {

within = rep(NA,length(N))
between1 = within
between2 = within
for (q in 1:length(N)) {
  between1[q] = Q[k]*sum(bxprime[1:q])*(1+Q[k]*(sum(bxprime[1:q]*phi[1:q])/sum(bxprime[1:q]) - 1))
  within[q] = between1[q]*Died[q]
  between2[q] = Died[q]*Q[k]^2*(sum(bxprime[1:q])-2)^2
  }  # end for q
ESSE[k] = sum(within)
ESSB[k] = sum(between2) + ((AL-1)/AL)*sum(between1)
adjESSB[k] = sum(between2)

Wbit = rep(NA,length(N))
Bbit = Wbit
for (q in 1:length(N)) {
  Wbit[q] = sum(bxprime[1:q]*phi[1:q])
  Bbit[q] = (sum(bxprime[1:q])-2)^2
  }  ## end for q
EscaledSSE = sum(Died*Wbit)
EscaledSSB = sum(Died*Bbit)

##############################################
for (R in 1:NReps)  {

if(R %in% report)  {
    print(paste0("Q = ",k, " Replicate = ",R))
    flush.console()    }  ## end if  

Pdata = matrix(NA,cohort,AL)
IDs = 1:cohort
Pdata = cbind(IDs,Pdata)

## Model reproduction at age 1
if (phi[1] == 1) {Offspring <- rpois(cohort,samplebx[k,1])} else { 
Offspring <- rnbinom(cohort, mu = samplebx[k,1], size = samplebx[k,1]^2/(sampleVk[k,1]-samplebx[k,1])) }
Pdata[,2] = Offspring

Survivors = list()
for (q in 1:AL)  {
 Survivors[[q]] = 1:N[q]  }

Survivors[[1]] = IDs
## get survivors to subsequent ages , and their offspring production
for (j in 2:AL)  {
  NewN = N[j] 
  Survivors[[j]] = sample(Survivors[[j-1]],NewN,replace=F)
if (phi[j] == 1) {NewOffspring <- rpois(cohort,samplebx[k,j])} else { 
  NewOffspring <- rnbinom(cohort, mu = samplebx[k,j], size = samplebx[k,j]^2/(sampleVk[k,j]-samplebx[k,j])) } 
  for (kk in 1:NewN) { 
      row = Survivors[[j]][kk]
      Pdata[row,j+1] = NewOffspring[kk] }  ## end for kk
    } ## end for j

V = 1:AL
for (q in 1:AL)  {
V[q] = var(Pdata[,q+1],na.rm=T)  ## variance in offspring number among survivors at each age
}  # end for q

LRO = rowSums(Pdata[,-1],na.rm=T)  ## lifetime number of offspring for each member of the cohort
BigLRO[R,k] = var(LRO)
Bigkbar[R,k] = mean(LRO)

	##Get age at death for each member of the cohort
	PD = Pdata[,-1]
	AgeDeath = rep(AL,cohort)
	for (kk in 1:cohort)  {
	  X = which(is.na(PD[kk,]))
	  if(length(X)>0)  {AgeDeath[kk] = X[1]-1}
	  }  # end for kk
	##table(AgeDeath)
	
Pdata2 = cbind(Pdata,LRO,AgeDeath)
	
for (j in 1:length(N))  {
 group = subset(Pdata2,Pdata2[,"AgeDeath"] == j)
 MyMeans[R,j,k] = mean(group[,"LRO"])
 MyVars[R,j,k] = var(group[,"LRO"])
 ScaledMeans[R,j,k] = MyMeans[R,j,k]/Q[k]
 if(ScaledMeans[R,j,k]>0) {ScaledVars[R,j,k] = ScaledMeans[R,j,k]*(1 + (1/Q[k])*(MyVars[R,j,k]/MyMeans[R,j,k]-1)) } else {ScaledVars[R,j,k]=0}
 } ## end for j
 
ScaledMeans[R,,k][ScaledMeans[R,,k]<0] <- 0
Kbar = sum(LRO)/sum(Died)
scaledKbar = Kbar/Q[k]
 
 rawSSE[R,k] = sum(Died*MyVars[R,,k])
 rawSSB[R,k] = sum(Died*(MyMeans[R,,k]-mean(LRO))^2)
 adjSSB[R,k] =  rawSSB[R,k] - ((AL-1)/AL)*sum(MyVars[R,,k])
 scaledSSE[R,k] = sum(Died*ScaledVars[R,,k])
 scaledSSB[R,k] = sum(Died*(ScaledMeans[R,,k]-scaledKbar)^2)
 scaledSSBprime1[R,k] = adjSSB[R,k]/Q[k]^2
 scaledSSBprime2[R,k] =  scaledSSB[R,k] -  ((AL-1)/AL)*sum(ScaledVars[R,,k])

}  # end for R

}  # end for M

BigSSE = colMeans(rawSSE)
BigSSB = colMeans(rawSSB)
SST = BigSSE+BigSSB
BigAdjSSB = colMeans(adjSSB)
FSSE = BigSSE/SST
EFSSE = ESSE/(ESSE+ESSB)

BigscaledSSE = colMeans(scaledSSE,na.rm=T)
BigscaledSSB1 = colMeans(scaledSSBprime1,na.rm=T)
BigscaledSSB2 = colMeans(scaledSSBprime2,na.rm=T)
scaledFSSE = BigscaledSSE/(BigscaledSSE+BigscaledSSB1)
EscaledFSSE = EscaledSSE/(EscaledSSE+EscaledSSB)

rawResultsLRS = cbind(ESSE,BigSSE,ESSB,BigSSB,adjESSB,BigAdjSSB,FSSE,EFSSE)
scaledResultsLRS = cbind(EscaledSSE,BigscaledSSE,EscaledSSB,BigscaledSSB1,BigscaledSSB2,scaledFSSE,EscaledFSSE)
rawResultsLRS  ## compares raw data with expected values based on values of Q
scaledResultsLRS ## rescales sums of squares and compares with parametric expectations under comprehensive sampling
BigscaledSSB1 is the method used in the main text; it subtracts the expected random component from the raw SSB*, then rescales the result
BigscaleddSSB2 is an alternative method mentioned in the SI; it first rescales the age-specific sample variances, then subtracts the expected random component from the rescaled SSB*.

rawResultsLRS
scaledResultsLRS
